# Supplementary material for: Supervised fine-tuning enhances unsupervised learning from 45 million amino acids in TCR and peptide sequences
Source: Bioinformatics. 2026 Apr 24;42(5):btag200. doi: 10.1093/bioinformatics/btag200 (PMC13175252; doi:10.1093/bioinformatics/btag200)
Supplement: btag200_Supplementary_Data [file btag200_supplementary_data.zip]

Archive with 3 entries (3 files):
- 01-May-2026_020824_supplementary_material.docx
- 29-Apr-2026_012027_supplementary_material.docx
- supplementary_material.docx
